# Supplementary material for: Phosphatidic acid-mediated binding and mammalian cell internalization of the Vibrio cholerae cytotoxin MakA
Source: PLoS Pathog. 2021 Mar 18;17(3):e1009414. doi: 10.1371/journal.ppat.1009414 (PMC8009392; doi:10.1371/journal.ppat.1009414)
Supplement: S1 Data — (XLSX) [file ppat.1009414.s015.xlsx]

## Sheet: Figs 1A and 1C
Figure 1A
	Veh	A1552	A1552∆makA	A1552∆hapA	A1552∆hapA∆makA
Experiment 1	0.99864	34.8976	30.1206	3.90322	1.16305
Experiment 2	0	34.0268	29.0763	4.69178	1.04735
Experiment 3	1.28179	33.969	28.787	3.1512	-0.962104
Figure 1C
Number of cells (n)	Cell membrane	Intracellular
1	42164	12875
2	30319	11423
3	21038	3715
4	20783	9175
5	18468	4820
6	22695	4808
7	17397	2856
8	22518	634
9	34478	16033
10	27711	11088
11	25009	6939
12	20747	5252
13	14736	3992
14	21048	1955
15	33030	10102
16	16465	4643
17	19723	3865
18	19390	9185
19	11087	2348
20	18338	4540
21	22514	5063
22	24429	8500
23	19078	5946
24	31859	6261
25	30902	11925
26	37985	12385
27	21527	11127
28	23251	12416
29	18753	8657
30	17748	16396
31	22210	3859
32	17193	5510
33	27249	5113
34	25005	22481
35	21820	7203
36	23304	15772
37	33076	3453
38	24039	4471
39	18431	3228
40	21040	2359
41	30085	14181
42	20458	7870
43	32877	5248
44	28665	8587
45	20641	13769
46	25214	6795
47	30077	12375
48	30181	11386
49	29364	14964
50	21796	6134
51	0	0
52	0	0
53	0	0
54	0	0
55	0	0
56	0	0
57	0	0
58	0	0
59	0	0
60	0	0
61	56755	15991
62	77394	20292
63	35879	23637
64	32249	5771
65	56139	36482
66	66755	26146
67	49198	14822
68	55379	48599
69	312235	288616
70	146526	173139
71	226829	157399
72	79932	40438
73	39217	20499
74	40386	19381
75	13073	3965
76	14797	7350
77	18804	13227
78	44116	12470
79	84960	50326
80	39702	34030
81	59387	31113
82	56920	39062
83	11588	12247
84	14567	8723
85	14652	7855
86	7989	946
87	6846	1815
88	7270	9625
89	6486	429
90	28376	17447
91	11634	7833
92	49567	66178
93	19410	18818
94	17086	6214
95	17506	8516
96	14758	21698
97	40509	14665
98	20080	14057
99	10908	8975
100	13846	4712

## Sheet: Fig 1D
		GO	Category	Description	Count	%	Log10(P)	Log10(q)
		GO:0006066	GO Biological Processes	alcohol metabolic process	70	3.66	-10.94	-6.62
		GO:0032787	GO Biological Processes	monocarboxylic acid metabolic process	100	5.22	-9.97	-6.13
		GO:0044282	GO Biological Processes	small molecule catabolic process	75	3.92	-9.44	-5.9
		GO:0008610	GO Biological Processes	lipid biosynthetic process	103	5.38	-8.67	-5.24
		GO:0045936	GO Biological Processes	negative regulation of phosphate metabolic process	90	4.7	-8.62	-5.24
		GO:0006805	GO Biological Processes	xenobiotic metabolic process	31	1.62	-8.19	-4.95
		GO:0052696	GO Biological Processes	flavonoid glucuronidation	7	0.37	-7.71	-4.57
		GO:0098742	GO Biological Processes	cell-cell adhesion via plasma-membrane adhesion molecules	50	2.61	-7.59	-4.47
		GO:0006720	GO Biological Processes	isoprenoid metabolic process	32	1.67	-7.43	-4.4
		GO:0030335	GO Biological Processes	positive regulation of cell migration	79	4.13	-6.42	-3.59
		GO:0048729	GO Biological Processes	tissue morphogenesis	91	4.75	-6.25	-3.44
		GO:0042632	GO Biological Processes	cholesterol homeostasis	24	1.25	-6.23	-3.43
		GO:0002274	GO Biological Processes	myeloid leukocyte activation	87	4.54	-5.84	-3.17
		R-HSA-5626467	Reactome Gene Sets	RHO GTPases activate IQGAPs	12	0.63	-5.52	-2.93
		GO:0061045	GO Biological Processes	negative regulation of wound healing	19	0.99	-5.46	-2.91
		GO:0030029	GO Biological Processes	actin filament-based process	98	5.12	-5.33	-2.81
		GO:1903825	GO Biological Processes	organic acid transmembrane transport	27	1.41	-5.31	-2.81
		GO:0061448	GO Biological Processes	connective tissue development	44	2.3	-5.09	-2.61
		GO:0042737	GO Biological Processes	drug catabolic process	28	1.46	-5.05	-2.6
		GO:0043062	GO Biological Processes	extracellular structure organization	60	3.13	-4.92	-2.5

## Sheet: Fig 1G
						MakA (nM)
			0 nM	31.25 nM	62.5 nM	125 nM	250 nM	500 nM	1000 nM
		0.5	0	0	0	0	0	0	0
		1.5	-0.4101	0.1094	-0.166	-0.332	-0.498	-0.7304	-1.02256
		2.5	-0.4335	0.0293	-0.2422	-0.4844	-0.7266	-1.06568	-1.49195
		3.5	-0.9432	-0.0078	-0.2871	-0.5742	-0.8613	-1.26324	-1.76854
		4.5	-0.6267	0.1485	-0.1933	-0.3866	-0.5799	-0.85052	-1.19073
		5.5	-0.117	0.0821	-0.0722	-0.1444	-0.2166	-0.31768	-0.44475
		6.5	-0.2988	0.0039	-0.2324	-0.4648	-0.6972	-1.02256	-1.43158
		7.5	-0.2634	0.1973	-0.2578	-0.5156	-0.7734	-1.13432	-1.58805
		8.5	-0.4158	0.0352	-0.3125	-0.625	-0.9375	-1.375	-1.925
		9.5	-0.2811	0.0469	-0.3203	-0.6406	-0.9609	-1.40932	-1.97305
		10.5	-0.369	0.0098	-0.3672	-0.7344	-1.1016	-1.61568	-2.26195
		11.5	-0.369	-0.0566	-0.3554	-0.7108	-1.0662	-1.56376	-2.18926
		12.5	-0.1581	-0.1054	-0.4824	-0.9648	-1.4472	-2.12256	-2.97158
		13.5	-0.0585	-0.2343	-0.5547	-1.1094	-1.6641	-2.44068	-3.41695
		14.5	-0.1581	-0.1738	-0.4492	-0.8984	-1.3476	-1.97648	-2.76707
		15.5	0.3459	-0.0859	-0.5371	-1.0742	-1.6113	-2.36324	-3.30854
		16.5	0.51	-0.2617	-0.5137	-1.0274	-1.5411	-2.26028	-3.16439
		17.5	0.1584	-0.33	-0.5332	-1.0664	-1.5996	-2.34608	-3.28451
		18.5	-0.4218	-0.4199	-0.7187	-1.4374	-2.1561	-3.16228	-4.42719
		19.5	-0.1992	-0.416	-0.6328	-1.2656	-1.8984	-2.78432	-3.89805
		20.5	-0.4746	-0.5937	-0.6894	-1.3788	-2.0682	-3.03336	-4.2467
		21.5	-0.369	-0.5586	0.166	0.332	0.498	0.7304	1.02256
		22.5	-0.0525	-0.4922	0.4805	0.961	1.4415	2.1142	2.95988
		23.5	0.387	-0.3125	0.4141	0.8282	1.2423	1.82204	2.55086
		24.5	0.2286	0.0274	0.1719	0.3438	0.5157	0.75636	1.0589
		25.5	0.1935	1.084	0.3125	0.625	0.9375	1.375	1.925
		26.5	0.0645	2.002	0.168	0.336	0.504	0.7392	1.03488
		27.5	0.0294	2.4512	0.1231	0.2462	0.3693	0.54164	0.758296
		28.5	-0.0879	2.3301	0.9883	1.9766	2.9649	4.34852	6.08793
		29.5	-0.1755	1.7871	3.1172	6.2344	9.3516	13.7157	19.202
		30.5	-0.5154	2.0059	5.7676	11.5352	17.3028	25.3774	35.5284
		31.5	-0.0879	2.1739	8.1953	16.3906	24.5859	36.0593	50.483
		32.5	-0.2109	3.7696	9.666	19.332	28.998	42.5304	59.5426
		33.5	-0.4335	6.7071	10.7969	21.5938	32.3907	47.5064	66.5089
		34.5	-0.8553	9.7989	11.7012	23.4024	35.1036	51.4853	72.0794
		35.5	-0.5097	11.459	12.8809	25.7618	38.6427	56.676	79.3463
		36.5	-0.2811	12.5528	13.7168	27.4336	41.1504	60.3539	84.4955
		37.5	-0.4509	13.0254	14.4942	28.9884	43.4826	63.7745	89.2843
		38.5	-0.2871	13.7325	15.3242	30.6484	45.9726	67.4265	94.3971
		39.5	-0.7674	14.1504	16.1446	32.2892	48.4338	71.0362	99.4507
		40.5	-0.1464	14.9161	16.8164	33.6328	50.4492	73.9922	103.589
		41.5	0.2052	15.7071	17.543	35.086	52.629	77.1892	108.065
		42.5	0.0354	16.2246	18.4766	36.9532	55.4298	81.297	113.816
		43.5	0.4161	16.7852	19.3321	38.6642	57.9963	85.0612	119.086
		44.5	0.3282	17.4532	19.9141	39.8282	59.7423	87.622	122.671
		45.5	-0.246	18.2149	20.8145	41.629	62.4435	91.5838	128.217
		46.5	0.0354	18.6114	21.334	42.668	64.002	93.8696	131.417
		47.5	-0.2754	19.1895	22.3438	44.6876	67.0314	98.3127	137.638
		48.5	0.3165	19.7618	22.9727	45.9454	68.9181	101.08	141.512
		49.5	-0.0996	20.4219	23.541	47.082	70.623	103.58	145.013
		50.5	0.1875	20.9629	24.1582	48.3164	72.4746	106.296	148.815
		51.5	0.6213	21.5957	24.8223	49.6446	74.4669	109.218	152.905
		52.5	0.4104	21.8809	25.3223	50.6446	75.9669	111.418	155.985
		53.5	0.3108	22.2618	25.9278	51.8556	77.7834	114.082	159.715
		54.5	0.0528	22.6231	26.4668	52.9336	79.4004	116.454	163.036
		55.5	-0.2109	22.9512	26.9395	53.879	80.8185	118.534	165.947
		56.5	0.0411	23.2442	27.2813	54.5626	81.8439	120.038	168.053
		57.5	-0.0117	23.67	27.9063	55.8126	83.7189	122.788	171.903
		58.5	0.2637	23.8809	28.4121	56.8242	85.2363	125.013	175.018
		59.5	0.1116	24.1895	29.0528	58.1056	87.1584	127.832	178.965
		60.5	0.5334	24.7832	29.3672	58.7344	88.1016	129.216	180.902
		61.5	0.1407	24.8399	29.7891	59.5782	89.3673	131.072	183.501
		62.5	0.1701	25.043	30.3594	60.7188	91.0782	133.581	187.014
		63.5	0.0471	25.2168	30.7832	61.5664	92.3496	135.446	189.625
		64.5	0.2871	25.5703	31.168	62.336	93.504	137.139	191.995
		65.5	0.7737	25.9102	31.7403	63.4806	95.2209	139.657	195.52
		66.5	0.4278	25.9434	32.086	64.172	96.258	141.178	197.65
		67.5	0.5685	26.2539	32.2969	64.5938	96.8907	142.106	198.949
		68.5	0.7677	26.4278	32.7735	65.547	98.3205	144.203	201.885
		69.5	0.2931	26.8203	33.2266	66.4532	99.6798	146.197	204.676
		70.5	0.006	26.9864	33.6738	67.3476	101.021	148.165	207.431
		71.5	0.1875	27.1465	34.0254	68.0508	102.076	149.712	209.596
		72.5	0.2286	27.3965	34.3985	68.797	103.195	151.353	211.895
		73.5	-0.3339	27.461	34.8106	69.6212	104.432	153.167	214.433
		74.5	0.5919	27.7286	35.2832	70.5664	105.85	155.246	217.345
		75.5	0.6798	27.9883	35.5938	71.1876	106.781	156.613	219.258
		76.5	0.7149	28.0821	36.0059	72.0118	108.018	158.426	221.796
		77.5	0.8673	28.3555	36.375	72.75	109.125	160.05	224.07
		78.5	0.4746	28.584	36.7578	73.5156	110.273	161.734	226.428
		79.5	0.4866	28.586	36.9063	73.8126	110.719	162.388	227.343
		80.5	0.5979	28.7403	37.4942	74.9884	112.483	164.974	230.964
		81.5	0.252	28.8868	37.8203	75.6406	113.461	166.409	232.973
		82.5	0.2871	29.1426	38.1797	76.3594	114.539	167.991	235.187
		83.5	0.633	29.4336	38.5332	77.0664	115.6	169.546	237.364
		84.5	0.504	29.2266	38.9199	77.8398	116.76	171.248	239.747
		85.5	0.5508	29.4981	39.3262	78.6524	117.979	173.035	242.249
		86.5	0.0996	29.5098	39.6094	79.2188	118.828	174.281	243.994
		87.5	0.4395	29.5762	39.9961	79.9922	119.988	175.983	246.376
		88.5	0.3987	29.75	40.4121	80.8242	121.236	177.813	248.939
		89.5	0.1701	29.7754	40.8379	81.6758	122.514	179.687	251.561
		90.5	0.879	30.1621	40.959	81.918	122.877	180.22	252.307
		91.5	0.3108	30.2696	41.0762	82.1524	123.229	180.735	253.029
		92.5	0.5451	30.2813	41.4766	82.9532	124.43	182.497	255.496
		93.5	0.3516	30.2364	41.6055	83.211	124.817	183.064	256.29
		94.5	0.4806	30.6817	42.1035	84.207	126.311	185.255	259.358
		95.5	0.6564	30.6953	42.3946	84.7892	127.184	186.536	261.151
		96.5	0.4923	30.7207	42.8653	85.7306	128.596	188.607	264.05
		97.5	0.633	30.8555	42.9297	85.8594	128.789	188.891	264.447
		98.5	0.5508	30.9258	43.3653	86.7306	130.096	190.807	267.13
		99.5	0.5274	31.127	43.711	87.422	131.133	192.328	269.26
		100.5	0.7326	31.2266	44.168	88.336	132.504	194.339	272.075
		101.5	0.9318	31.0918	44.3906	88.7812	133.172	195.319	273.446
		102.5	0.9846	31.3086	44.7403	89.4806	134.221	196.857	275.6
		103.5	1.2129	31.4356	44.916	89.832	134.748	197.63	276.683
		104.5	1.2072	31.5469	45.1953	90.3906	135.586	198.859	278.403
		105.5	0.9846	31.7618	45.5	91	136.5	200.2	280.28
		106.5	1.0431	31.8653	45.8887	91.7774	137.666	201.91	282.674
		107.5	1.1604	31.8614	46.2871	92.5742	138.861	203.663	285.128
		108.5	1.131	32.1582	46.4785	92.957	139.435	204.505	286.308
		109.5	1.5	32.0371	46.8067	93.6134	140.42	205.949	288.329
		110.5	0.9846	32.0782	47.0449	94.0898	141.135	206.998	289.797
		111.5	1.2951	32.1993	47.4278	94.8556	142.283	208.682	292.155
		112.5	1.512	32.2852	47.6895	95.379	143.069	209.834	293.767
		113.5	1.2717	32.3789	47.9863	95.9726	143.959	211.14	295.596
		114.5	0.5979	32.2598	48.3828	96.7656	145.148	212.884	298.038
		115.5	0.8145	32.6348	48.5117	97.0234	145.535	213.451	298.832
		116.5	1.3008	32.7325	48.8887	97.7774	146.666	215.11	301.154
		117.5	1.131	32.8282	49.0449	98.0898	147.135	215.798	302.117
		118.5	1.2657	32.8575	49.4453	98.8906	148.336	217.559	304.583
		119.5	1.4709	32.8946	49.8399	99.6798	149.52	219.296	307.014
		120.5	1.4241	33.127	50.0352	100.07	150.106	220.155	308.217
		121.5	1.2951	33.1368	50.4063	100.813	151.219	221.788	310.503
		122.5	1.7991	33.2989	50.3985	100.797	151.196	221.753	310.455
		123.5	1.4121	33.4004	50.8164	101.633	152.449	223.592	313.029
		124.5	1.2483	33.4532	50.9102	101.82	152.731	224.005	313.607
		125.5	0.9786	33.4649	51.2285	102.457	153.685	225.405	315.568
		126.5	1.8633	33.4297	51.5196	103.039	154.559	226.686	317.361
		127.5	1.3947	33.4922	51.9219	103.844	155.766	228.456	319.839
		128.5	1.0371	33.6621	52.1074	104.215	156.322	229.273	320.982
		129.5	2.0274	33.7051	52.459	104.918	157.377	230.82	323.147
		130.5	1.7463	33.5528	52.834	105.668	158.502	232.47	325.457
		131.5	2.0685	33.8848	53.0723	106.145	159.217	233.518	326.925
		132.5	1.887	33.8789	53.2246	106.449	159.674	234.188	327.863
		133.5	1.7052	33.9278	53.4238	106.848	160.271	235.065	329.091
		134.5	2.0802	33.961	53.5879	107.176	160.764	235.787	330.101
		135.5	1.5471	34.2383	53.7227	107.445	161.168	236.38	330.932
		136.5	1.7871	34.3223	54.1934	108.387	162.58	238.451	333.831
		137.5	1.9629	34.3282	54.5137	109.027	163.541	239.86	335.804
		138.5	1.5177	34.4453	54.791	109.582	164.373	241.08	337.513
		139.5	1.6584	34.4922	54.875	109.75	164.625	241.45	338.03
		140.5	1.5822	34.4766	54.2227	108.445	162.668	238.58	334.012
		141.5	1.9104	34.4063	53.8633	107.727	161.59	236.999	331.798
		142.5	1.8225	34.7012	54.0996	108.199	162.299	238.038	333.253
		143.5	1.7814	34.67	54.2442	108.488	162.733	238.674	334.144
		144.5	2.2032	33.1993	53.1192	106.238	159.358	233.724	327.214
		145.5	2.0625	33.2793	49.7168	99.4336	149.15	218.754	306.255
		146.5	1.6818	33.3536	47.0215	94.043	141.065	206.895	289.652
		147.5	1.2483	32.6719	45.7871	91.5742	137.361	201.463	282.048
		148.5	0.9669	28.6153	44.9805	89.961	134.941	197.914	277.08
		149.5	1.3596	24.9278	44.5039	89.0078	133.512	195.817	274.144
		150.5	1.7754	22.7168	43.8321	87.6642	131.496	192.861	270.006
		151.5	1.3068	21.5996	43.3067	86.6134	129.92	190.549	266.769
		152.5	1.6116	20.7793	42.9297	85.8594	128.789	188.891	264.447
		153.5	1.5411	20.0254	42.5332	85.0664	127.6	187.146	262.005
		154.5	1.1721	19.4219	42.043	84.086	126.129	184.989	258.985
		155.5	1.008	18.9317	41.7246	83.4492	125.174	183.588	257.024
		156.5	1.7754	18.3594	41.4082	82.8164	124.225	182.196	255.075
		157.5	1.9806	17.9571	41.1348	82.2696	123.404	180.993	253.39
		158.5	1.9104	17.5176	40.75	81.5	122.25	179.3	251.02
		159.5	1.9104	17.0176	40.4356	80.8712	121.307	177.917	249.083
		160.5	1.8342	16.6094	40.2988	80.5976	120.896	177.315	248.241
		161.5	2.3379	16.3203	39.9004	79.8008	119.701	175.562	245.786
		162.5	2.0508	15.9024	39.5879	79.1758	118.764	174.187	243.862
		163.5	2.0391	15.6075	39.2285	78.457	117.686	172.605	241.648
		164.5	2.6838	15.2481	39.1836	78.3672	117.551	172.408	241.371
		165.5	2.2794	15.0254	38.8594	77.7188	116.578	170.981	239.374
		166.5	2.4786	14.8243	38.8692	77.7384	116.608	171.024	239.434
		167.5	2.5491	14.3711	38.584	77.168	115.752	169.77	237.677
		168.5	2.5959	14.1016	38.209	76.418	114.627	168.12	235.367
		169.5	2.4846	13.7735	38.0586	76.1172	114.176	167.458	234.441
		170.5	2.3733	13.5274	37.711	75.422	113.133	165.928	232.3
		171.5	2.3496	13.377	37.5821	75.1642	112.746	165.361	231.506
		172.5	2.0745	13.2364	37.5293	75.0586	112.588	165.129	231.18
		173.5	2.6661	12.9629	37.2696	74.5392	111.809	163.986	229.581
		174.5	2.262	12.7774	37.1543	74.3086	111.463	163.479	228.87
		175.5	2.133	12.6426	37.0879	74.1758	111.264	163.187	228.462
		176.5	2.1741	12.2871	36.9688	73.9376	110.906	162.663	227.728
		177.5	2.7774	12.0411	36.8379	73.6758	110.514	162.087	226.922
		178.5	2.754	11.8047	36.6328	73.2656	109.898	161.184	225.658
		179.5	2.625	11.8907	36.5762	73.1524	109.729	160.935	225.309
		180.5	2.133	11.6309	36.5098	73.0196	109.529	160.643	224.9
		181.5	2.8068	11.4219	36.4199	72.8398	109.26	160.248	224.347
		182.5	2.1858	11.4942	36.3555	72.711	109.067	159.964	223.95
		183.5	2.4084	11.2461	36.0918	72.1836	108.275	158.804	222.326
		184.5	1.9278	11.1289	35.9395	71.879	107.819	158.134	221.387
		185.5	1.7931	11.2852	35.7168	71.4336	107.15	157.154	220.016
		186.5	2.0217	10.9161	35.5742	71.1484	106.723	156.526	219.137
		187.5	2.0802	10.7403	35.7305	71.461	107.192	157.214	220.1
		188.5	2.0919	10.6172	35.3672	70.7344	106.102	155.616	217.862

## Sheet: Fig 2B
		Distance (µm)	GFP-PASS	MakA
		0	1	0
		0.06613	0.8162	0
		0.13226	0.8113	0.1285
		0.19839	0.3682	0.0252
		0.26452	0.3333	0
		0.33065	0.3549	0.0108
		0.39678	0.1598	0
		0.46291	0.1274	0
		0.52904	0.3599	0.0437
		0.59517	1.2821	0.0694
		0.6613	1.1214	0.4632
		0.72743	0.9968	1.2878
		0.79356	1.36	1.0503
		0.85969	0.7767	0.5613
		0.92582	0.8457	1.5017
		0.99195	0.9726	1.5262
		1.05808	0.5094	1.6898
		1.12421	0.9798	3.2918
		1.19034	2.2893	4.4557
		1.25647	2.1667	4.7768
		1.3226	2.6806	7.2441
		1.38873	3.8239	10.9403
		1.45486	4.2136	14.651
		1.52099	6.4214	20.7035
		1.58712	9.6605	28.736
		1.65325	14.8007	38.6013
		1.71938	22.5713	50.8093
		1.78551	33.6435	63.0162
		1.85164	45.2005	72.7509
		1.91777	56.7876	78.9701
		1.9839	66.4829	83.2785
		2.05003	70.2721	83.9498
		2.11616	69.0904	82.1213
		2.18229	64.6934	76.889
		2.24842	54.8359	67.5136
		2.31455	41.8182	54.7664
		2.38068	32.0326	40.986
		2.44681	25.0538	33.5709
		2.51294	20.8692	29.6047
		2.57907	17.6322	26.6772
		2.6452	15.7935	26.5539
		2.71133	13.618	27.9378
		2.77746	11.8042	28.063
		2.84359	10.5946	28.0469
		2.90972	9.9308	29.2325
		2.97585	10.8707	31.62
		3.04198	11.6059	32.0725
		3.10811	10.5433	29.0584
		3.17424	9.1645	24.395
		3.24037	7.6875	20.5397
		3.3065	6.7644	18.5929
		3.37263	6.3365	17.3774
		3.43876	5.7736	18.1887
		3.50489	5.3333	19
		3.57102	5.4312	18.9969
		3.63715	6.3981	18.8274
		3.70328	6.777	17.7945
		3.76941	7.3158	17.5802
		3.83554	6.4025	17.1321
		3.90167	5.6761	16.3974
		3.9678	6.6757	16.222
		4.03393	7.6336	16.227
		4.10006	6.9969	17.045
		4.16619	6.7881	16.7616
		4.23232	7.2657	16.0716
		4.29845	6.8569	15.0369
		4.36458	7.2122	15.5325
		4.43071	8.8594	15.9874
		4.49684	10.7424	15.9583
		4.56297	13.8116	19.4777
		4.6291	18.3661	29.1496
		4.69523	19.4138	40.5274
		4.76136	21.0739	48.8621
		4.82749	26.8172	54.6542
		4.89362	31.6252	55.2086
		4.95975	35.3867	50.4513
		5.02588	38.323	42.3927
		5.09201	40.4968	35.3763
		5.15814	39.6852	32.0199
		5.22427	35.3824	31.8127
		5.2904	32.5555	32.6349
		5.35653	30.4048	34.8831
		5.42266	29.2139	36.0631
		5.48879	28.5357	36.452
		5.55492	25.8553	36.0346
		5.62105	22.9033	31.6556
		5.68718	18.1731	26.3688
		5.75331	13.4036	18.6883
		5.81944	10.7059	12.6572
		5.88557	10.0921	9.7962
		5.9517	11.4663	8.4668
		6.01783	10.5174	8.2798
		6.08396	10.1086	7.668
		6.15009	8.6803	7.7757
		6.21622	8.4418	7.4662
		6.28235	8.5188	6.6266
		6.34848	9.8641	5.8186
		6.41461	10.3116	6.0548
		6.48074	11.0695	7.2872
		6.54687	13.4367	10.9999
		6.613	17.2755	15.5043
		6.67913	23.0184	19.3455
		6.74526	27.4245	24.6036
		6.81139	31.1034	30.167
		6.87752	34.8272	35.787
		6.94365	41.5355	41.5131
		7.00978	48	42.8333
		7.07591	50.9978	46.6787
		7.14204	50.3818	52.1925
		7.20817	50.219	53.246
		7.2743	45.6774	50.1859
		7.34043	38.1998	46.9908
		7.40656	30.852	43.1578
		7.47269	26.94	39.2214
		7.53882	25.434	37.623
		7.60495	23.2178	34.6642
		7.67108	22.599	31.7799
		7.73721	21.4285	29.1525
		7.80334	21.3145	24.9065
		7.86947	20.2337	20.5268
		7.9356	18.3635	14.9262
		8.00173	17.1428	10.1236
		8.06786	13.3959	8.0538
		8.13399	10.1664	6.4203
		8.20012	8.2965	5.8868
		8.26625	7.6305	5.6373
		8.33238	7.3742	5.617
		8.39851	7.3237	6.6274
		8.46464	7.5535	8.1104
		8.53077	7.0357	9.2687
		8.5969	7.607	10.0818
		8.66303	7.6031	11.6415
		8.72916	6.2638	10.677
		8.79529	7.0845	9.678
		8.86142	7.6195	9.3421
		8.92755	6.2156	8.5928
		8.99368	6.1213	7.5162
		9.05981	5.4843	7.2091
		9.12594	6.3168	6.6315
		9.19207	6.2398	6.3755
		9.2582	6.8072	7.0314
		9.32433	6.9991	7.834
		9.39046	6.6554	8.8007
		9.45659	6.2016	8.8464
		9.52272	6.7756	9.1803
		9.58885	8.1032	9.3242
		9.65498	7.9979	9.0142
		9.72111	7.588	9.2492
		9.78724	7.412	9.0637
		9.85337	7.1642	9.0396
		9.9195	8.4475	9.6103
		9.98563	7.7188	10.1109
		10.0518	7.035	10.3145
		10.1179	6.7574	10.6578
		10.184	6.3048	11.2724
		10.2501	6.258	11.0145
		10.3163	7.5486	10.6953
		10.3824	10.1737	11.1447
		10.4485	13.1123	12.5633
		10.5147	16.6667	15.1667
		10.5808	20.3922	16.288
		10.6469	21.9164	16.4258
		10.7131	22.0337	16.7132
		10.7792	19.8481	14.6971
		10.8453	20.7843	14.3657
		10.9115	22.8993	16.6848
		10.9776	25.0224	20.5197
		11.0437	26.6176	24.113
		11.1098	27.9204	27.1957
		11.176	28.4053	30.3745
		11.2421	30.5817	32.6557
		11.3082	34.7076	35.6776
		11.3744	40.8784	38.9549
		11.4405	47.6583	44.1333
		11.5066	50.7445	56.5284
		11.5727	54.1336	67.1271
		11.6389	58.7305	72.3648
		11.705	61.8607	75.3286
		11.7711	62.2247	76.6603
		11.8373	54.6911	72.2686
		11.9034	44.6403	63.3186
		11.9695	33.931	51.34
		12.0357	22.5152	37.1352
		12.1018	12.9202	23.6951
		12.1679	7.9172	14.2453
		12.234	6.8103	8.3127
		12.3002	4.8834	4.9958
		12.3663	3.2133	2.8243
		12.4324	2.0882	1.8052
		12.4986	2.1527	1.5312
		12.5647	2.8743	1.6006
		12.6308	2.3793	1.1802
		12.697	2.2628	0.5635
		12.7631	1.7432	0.4392
		12.8292	1.5597	0.7642
		12.8954	1.1056	0.7172
		12.9615	1.0252	0.9119
		13.0276	1.697	0.5928
		13.0937	2.0122	0.0771
		13.1599	1.4413	0.1137
		13.226	1.7122	0.0778
		13.2921	1.305	0.4953
		13.3583	1.0862	0.6185
		13.4244	1	0.6058
		13.4905	1	0.1691
		13.5566	0.6604	0.1049
		13.6228	0.3139	0.5434
		13.6889	0.1318	0.8594
		13.755	0.1854	0.2281
		13.8212	0.0077	0.2388
		13.8873	0.375	0.531
		13.9534	1.1838	0.3288
		14.0196	1	4.547e-13

## Sheet: Figs 2G and 2H
	[MakA]	0		125 nM		250 nM		500 nM
	pS6 (ser235/236 ) / S6 (Relative to Ct)	1	1	0.95343	0.595149	0.618266	0.404027	0.560272	0.297711
		Experiment 1	Experiment 2	Experiment 1	Experiment 2	Experiment 1	Experiment 2	Experiment 1	Experiment 2
	[MakA]	0 nM		125 nM		250 nM		500 nM
	LC3 II / Actin (Relative to Ct)	1	1	5.87203	1.49651	8.59154	6.49127	10.9343	12.5656
		Experiment 1	Experiment 2	Experiment 1	Experiment 2	Experiment 1	Experiment 2	Experiment 1	Experiment 2

## Sheet: Fig 3
	Figure 3A
		Vehicle	R59-022
	Experiment 1	1	0.433084
	Experiment 2	1	0.417883
	Experiment 3	1	0.47096
	Experiment 4	1	0.735916
	Figure 3C
	Veh		MakA		R59-022		R59-022+MakA
	1	1	11.5482	15.2759	5.87189	8.13321	9.05251	6.62069
	Experiment 1	Experiment 2	Experiment 1	Experiment 2	Experiment 1	Experiment 2	Experiment 1	Experiment 2
	Figure 3F
			Vehicle			R59-022
		0	100	100	100	94.7597	129.046	95.6402
		250 nM	80.8576	79.0886	70.9781	86.2451	103.663	96.018
			Experiment 1	Experiment 2	Experiment 3	Experiment 1	Experiment 2	Experiment 3
	Figure 3G
			MEFs (atg5+/+)				MEFs (atg5-/-)
		62 nM	84.4872	90.1923	82.3718	89.4872	86.9955	87.444	77.5785	79.5217
		125 nM	66.6026	62.9487	64.8718	59.7436	44.0209	35.5008	29.2975	32.6607
		250 nM	40.641	39.8077	46.6026	47.1795	22.0478	30.1196	20.4783	37.145
		500 nM	24.2308	25	31.2179	25.8333	22.0478	8.52018	8.66965	21.4499
			Experiment 1	Experiment 2	Experiment 3	Experiment 4	Experiment 1	Experiment 2	Experiment 3	Experiment 4
	Figure 3I
			Veh [MEFs (atg5+/+)]	Veh [MEFs (atg5-/-)]	MakA [MEFs (atg5+/+)]	MakA [MEFs (atg5-/-)]
		Experiment 1	3139.98	2841.64	8622.57	16222.7
		Experiment 2	2919.16	2919.16	7310.61	21246.7
		Experiment 3	3101.83	2899.92	9816.26	14146.8

## Sheet: Fig 4B
	makA mutant / WT
Day 2	36.7	191	17.3	1730	59.1	422
Day 3	3740	7840	636	885	5880	1840
Day 4	514	1840	299	4280	789	3330
Day 5	51700	9510	8320	20800	102000	22000
	Mice 1	Mice 2	Mice 3	Mice 4	Mice 5	Mice 6

## Sheet: Fig 5B
	Figure 5B
		Cell membrane
	MakA (125nM)	20406.2	20625.4	20580.8	25344.8	13472.6	3917.4	12132.8	324.6	8475.6	19425.6	45354.6	51192	24053.8	457.8	8217	1694.6	38551.6	20598	17383	328.8	20814	20302	15006	12517	12159	9087	14616	12325	8264	8374	10053	16291	25487	19574	17315	13733	13239	47130	16433	24551	17475	11341	28865	16110	24555	20565	14249	22424
	MakA (250nM)	33788	15435	26709.6	33085.2	29990.8	27862.6	45614.6	13551.8	31745.4	50082.4	48201.2	2717.4	37232	29204.6	11345.2	26053.2	41643.6	27238.4	15543.8	13272.8	5080	4562	6126	27978	10823	30949	11396	10451	13553	15148	19262	7075	13498	9289	19128	13129	17569	18862	12305	14407	19898	12376	14185	19593	22800	12815	15638	8719
	MakA (500nM)	59930.8	98708.2	37743.4	34554.2	33886.8	22003.2	23144.6	66659	46268	62294	65902.2	42959.6	60514.6	34076.8	990.2	47360.6	55548.2	74325.2	81451.4	66794.2	22896	19403	26508	28978	41122	29282	30124	11121	23539	23757	22891	19438	22585	21107	31776	26348	24514	33040	11180	11928	11343	6343	26306	23537	20506	18487	16786	20349
[truncated: 52 more columns]

## Sheet: Fig 5C
	MakA	Dynasore+MakA	Chlorpromazine+MakA	Methyl β-cyclodextrane+MakA	Filipin+MakA	LY294002+MakA	Wortmannin+MakA	Amiloride+MakA	CytochalsinD+MakA	Jasplakinolide+MakA	Nocodazole+MakA
Experiment 1	100	106.956	73.4113	65.1603	65.8766	17.0493	23.5125	18.6575	51.8331	99.7793	89.9341
Experiment 2	100	102.881	71.2378	74.3641	66.5138	15.1032	25.5565	22.9673	34.5778	98.4049	93.3847
Experiment 3	100	112.301	63.6031	64.4867	39.9721	59.0081	72.0269	27.1208	36.7271	53.2482	196.56
Experiment 4	100	110.651	63.1513	63.412	40.4918	57.7417	69.6801			58.1695	173.089
Experiment 5	100	42.9627				23.4632
Experiment 6	100	47.5073				27.0431

## Sheet: Figs 6B and 6C
		Number of cells (n)	Mock	MakA
		1	4	15
		2	4	17
		3	1	26
		4	3	4
		5	0	16
		6	4	3
		7	0	8
		Number of cells (n)	Vehicle	MakA
		1	0.0442308	1.48718
		2	0.0538462	1.0371
		3	0.0769231	1.79487
		4	0.0589744	1.53846
		5	0	1.40385
		6	0.0403846	2.05128
		7	0	1.03846

[truncated: 14 more sheets: Figu 7D, Figs 7E and 7G and 7H, S1B Fig, S2A Fig, S2B Fig, S3B Fig, S3C Fig, Figs S3D and S3E and S3F , Figs S3G and S3I and S3J, Figs S4B and S4D , S4F Fig, S5 Fig, S6 Fig, S9D Fig]
